# Supplementary material for: Isorhamnetin in Quinoa Whole-Grain Flavonoids Intervenes in Non-Alcoholic Fatty Liver Disease by Modulating Bile Acid Metabolism through Regulation of FXR Expression
Source: Foods. 2024 Sep 26;13(19):3076. doi: 10.3390/foods13193076 (PMC11475887; doi:10.3390/foods13193076)
Supplement: Supplementary file 1 [file foods-13-03076-s001.zip]

Archive with 1 entries (1 files):
- foods-3207508-supplementary.pdf
